# Supplementary material for: Transcriptome-wide identification of NAC (no apical meristem/Arabidopsis transcription activation factor/cup-shaped cotyledon) transcription factors potentially involved in salt stress response in garlic
Source: PeerJ. 2022 Dec 19;10:e14602. doi: 10.7717/peerj.14602 (PMC9774012; doi:10.7717/peerj.14602)
Supplement: Supplemental Information 1 [file peerj-10-14602-s001.xlsx]

## Sheet: Table S1
Table S1. Nucleotide sequences of the AsNAC genes and their predicted amino acid sequences
Name	Gene ID	Nucleotide sequences	Amino acid sequences
AsNAC1	Unigene37735	ATGTCCAGTCAAGCTCCCCTTCTCCCTCCCGGCTTTCGCTTCCACCCCACTGACGAAGAACTCATTCTCCACTACCTCAAAAACCGGGCAGAGGCCTCCCCTTGCCCTGTCTCCATAATCGCTGAAGTCGATATTTACAAATTCGATCCTTGGAATCTTCCAGATAAAGCTATGTTTGGCGACAAAGAGTGGTACTTCTTCACACCGAGAGATCGGAAGTATCCAAACGGAGTCAGACCGAACCGGGCTGCGGGTTCCGGGTACTGGAAGGCTACCGGAACCGATAAGCCCATCGTGACGACTATTGGAAATGAGAACATCGGTGTAAAGAAAGCTTTGGTGTTTTACATAGGAAAACCTCCTAAAGGTGTGAAGACTAACTGGATCATGCATGAATAT…	MSSQAPLLPPGFRFHPTDEELILHYLKNRAEASPCPVSIIAEVDIYKFDPWNLPDKAMFGDKEWYFFTPRDRKYPNGVRPNRAAGSGYWKATGTDKPIVTTIGNENIGVKKALVFYIGKPPKGVKTNWIMHEYRLTESNIKSSNSITRPTRIRNSSMRLDDWVLCRIYQKGGQMKEDSVENESSFEDNKLEIQRSFSLSELLNEADFSLLSRFIETPVDAGMSNANMNASTYAKAEPSVFVNSLKRQRAEEGENSMYPLKKNIGNSPWDYMNFGDQYDGQTFYDQQSLMMNSQFGMQ
AsNAC2	Unigene6332	ATGACGAATTTTCCGACTTCAGAACAGAACCTTAACTCTACCCTTCCACCGGGCTACCGATTCCATCCCACTGATGATGAACTTGTTACTTATTACCTTCATCGGAAAATCTCTAACATACCACTTCCGGTTGACTTAGTTCCCCAGATCAGTCTTTACGACTATGAGCCATGGCAACTTCCGGCTCTTTCAAAGTTCACTGTGACTGGCAAAGAATGGTATTTCTTCAATCTAGTTTCCGGCCATAAGAAGGGAAGTCCTGCGCGGCCGAATGGAAGTAGGACAAATGTCAACCGAAAAACTCCCGGAGGGCAGTGGGTATGGGGAATAAAGCGGGAGATTTTAACAGATGGGAAGATAGTTGGGTGGAAAAGCAATTTCACTTATTTTGCCAGGACT…	MTNFPTSEQNLNSTLPPGYRFHPTDDELVTYYLHRKISNIPLPVDLVPQISLYDYEPWQLPALSKFTVTGKEWYFFNLVSGHKKGSPARPNGSRTNVNRKTPGGQWVWGIKREILTDGKIVGWKSNFTYFARTNGDRKKTDWHMMEYRSIKDDGVYPKDAFPVICKIYTKSTSAQLQMEPTLAHKIVANEGNNSAQNIDLDMTLDREPSLHGEQYLSKKLEQVSTMAMPKVGQSVFTDESSSSKTITSLGCLSLPGLWFHPSDNELIEHYLKRKALNIPTHDDAISGIDLYKWAPWDLPSQSRLKHTNMQWFFFSLHDCAHSHSYLNVNNQGVEGYWLPVTDLPVRNTSTNTIIGMKKFFNFHWGKFPDGRKTDWVMHEYRLLEDDQTGPICVVIKIWN…
AsNAC3	Unigene37976	ATGGAAAACTTCAAGCTTCCCCCCGGTTTCAGATTCCATCCCACTGATGAAGAACTCGTGCTCCAGTACCTTAGAAGAAAGATCTTCTCTTGCCCCCTGCCTTACTTTGTGATTCCAGAAATCGATATCTCGTGCTATAATCCTCGCGACCTTTTTCATGATGAAAGCGAGCAAGAGAAGTACTTTTTTACACTGAGAGAAGTGAAGTATCCGAATGGAAGCAAGATCAATAGATCAACGGCGACGGGGTACTGGAAAGCGACTGGAAAAGATAAAGCTGTAGTAGCTTCGAAGTACAATAAAGTGGTAGGCATGAAGAAAACTCTGGTTTTTTACAGAGGGAAAGCTCCTAATGGGGACAGAACGAACTGGATAATGCATGAGTATCGCTTAGCGTTG…	MENFKLPPGFRFHPTDEELVLQYLRRKIFSCPLPYFVIPEIDISCYNPRDLFHDESEQEKYFFTLREVKYPNGSKINRSTATGYWKATGKDKAVVASKYNKVVGMKKTLVFYRGKAPNGDRTNWIMHEYRLALPKSVNAANSAVAGRSDWVLCRVFNKRREEGEEKGGENRRFIDFMGCSSTTGYSSSSSESCVTNGVDEYSKNGEDFSSVS
AsNAC4	Unigene33030	ATGAGTTACTTGAGTATGATGGAGGCTACAATGCCTCCTGGTTTCAGGTTTCATCCAAGAGACGAAGAGCTCGTATGTGACTATTTAGCAAAAAAGATCAATGGAGATAATACCGATAGAAGTTTAAATGATGGTTGTCCTGTGTTGATAAGCGTGGATTTGAACAAGTGTGAGCCATGGGATCTTCCTGAAATAGCATGCGTAGGAGGAAAAGAATACTACTTCTACAGCCTTCGTGACCGAAAGTACGCAACTGGGCAGCGAACAAATAGAGCAACCATATCTGGATACTGGAAGGCCACTGGGAAAGATAGGCCTGTATTTCGTAAAGGACTTCTGGTAGGGATGAGGAAGACTTTAGTTTTTTACCAAGGAAGAGCTCCTAAAGGTAAAAAGACT…	MSYLSMMEATMPPGFRFHPRDEELVCDYLAKKINGDNTDRSLNDGCPVLISVDLNKCEPWDLPEIACVGGKEYYFYSLRDRKYATGQRTNRATISGYWKATGKDRPVFRKGLLVGMRKTLVFYQGRAPKGKKTDWVMHEFRMESPSHTLKLPVAKEDWVLCRVFYKSRGLTSRPITMMTTTNYENTIASSSLPPLTETYITFNGYDQVPCFSNNQFQNNPVAMIGRSMTIKNDAAAQMDGLDQLSLNQVGCDRNGIVDVLNHLTKMEERTKREAHTDSYGEGNIDSYFSENGGSNMW
AsNAC5	Unigene38522	ATGGAGCAGCTAAACCTACCGCCAGGCTTCAGATTCCATCCGACGGACGAGGAGCTGGTTGTGCACTACCTCTGCAAGCGGTCGACCCACCAGCGCCTGCCCGTCCCCAACATCATAGCCGAGCTCAACCTCTACAAGCACGACCCCTGGGACCTCCCCCACCGGGCCGCCTTCGGCGAGAAGGAGTGGTACTTCTTCACCCCTCGAGACCGCAAGTACCCGAACGGGTCCCGGCCCAACCGGGCCGCCGGGCGCGGGTACTGGAAGGCCACCGGGGCCGACAAGCCCATCGTGCCCAAAGGGTTCATCAAGCCCGTCGGGATCAAGAAGGCCCTGGTCTTCTACTCCGGCAAGGCGCCGAGAGGAGTCAAAACCGACTGGATCATGCACGAGTACAGG…	MEQLNLPPGFRFHPTDEELVVHYLCKRSTHQRLPVPNIIAELNLYKHDPWDLPHRAAFGEKEWYFFTPRDRKYPNGSRPNRAAGRGYWKATGADKPIVPKGFIKPVGIKKALVFYSGKAPRGVKTDWIMHEYRLADSVTSSKKGSLRLDDWVLCRLYNKKNNWEESKPSVGSDDSYVSDVVDEDMERILGQQSFREMEACEVKLEKEETDNWFADFSFDELQSSFGGFGSAGAGAGFGSLCPDYLLQ
AsNAC6	CL198	ATGGCGGAAATCAGGGAAAAAGGGCATACAGACCAGGCAACTAATTTAGCTACGACATGGATAAAGTTGCCTAGAGGTGTTAAATTTGAACCATCTGACGAGGATATAATCTGGCATTTACTTGCAGAGATTGGAGAAGGGGATGCTAAACCTCATCCTTATATTGGTTTATTTATTAAATTCTGGAACATAGATGCTCCTCATAAGCTACCTCCCGGTGTAAGAAAAGATGGAAGTATGTCCTACTTTTCCCATAAACCATTTACCCCACAAGAAATTCAGACTAGAAAACACAACGAAGGAATGGATGATGGGTGCATCAATGATTTCTGGCATAAGTTTGGTAATACTAAACCTGTGTATGTGGATGGAACTCGAAAAGGTTCAAAAGTGATATTT…	MAEIREKGHTDQATNLATTWIKLPRGVKFEPSDEDIIWHLLAEIGEGDAKPHPYIGLFIKFWNIDAPHKLPPGVRKDGSMSYFSHKPFTPQEIQTRKHNEGMDDGCINDFWHKFGNTKPVYVDGTRKGSKVIFVLCKYLKRNSSVKKTNWVIHQYHIGTGDAKGNLVISKVFYQLNSEQGKKAASAENVSSLATYGRRVHALDSCLKTLAVPNQNDTMGNHHNEANASQGDVFHAMIEPSNCMQNNPMEDAPSIPAAASESATGEVDDLTLQERYRQLFSSTGKPEHEALQGQCTSMLCNMNNDTGHNLISELNEDTSFGDHNEENEVKMVDREKICEDIPITQYSFSLPSIDCTKESSVRMVKDEVNGDQFLHNDALSIESAVGHHVLSVPYCTSESY…
AsNAC7	CL4976	ATGGATGACCTGAACCTTTCCTCTCTCCCTCCAGGATTCGGCTTTCATCCAACTGATGCTGAGCTTATTACTTACTATTTGAAGAACAAAATTCTTGGGAAAAAAACCGAAAATGAAATAATACCATTGGTTGACATATACAAGCATGAACCTTGGGATTTGGCTGCTCAATGCAATGTTCCTACTAGAGAAGCCAAGTGGCACTTTTTTTCATATGGGGACCGAAAGTATCCTAAGGGCACACGCAAAAATCGGGCTACAAAGGCAGGGTATTGGAAATCTACCGGTAAGGATAGGGGCATAAAGCATCAAAATAGAAATGTGGGTACCAAGAAAACCCTGGTATTTCATGAAGGTAGACCGCCACATGGCAAACGCACTGAATGGATCATGCATGAG…	MDDLNLSSLPPGFGFHPTDAELITYYLKNKILGKKTENEIIPLVDIYKHEPWDLAAQCNVPTREAKWHFFSYGDRKYPKGTRKNRATKAGYWKSTGKDRGIKHQNRNVGTKKTLVFHEGRPPHGKRTEWIMHEYYVNDNEFTPEMKDSYVLCRVTFRGIWDPVHGFELNALDSVHAQSKSVETEEEINAWIEELINPAFTGCPVGIELNSVDTMGSRSIVEAANQEAVNSVQTPETWEDPEHLFSVDEYLNLLESENQNTDLSKDFDIDTDIFIDQQDDIFSFMQNYEFAQSNLYSNEEETGIELQSNHYGNEEETGIERRQREEEPGSLNTSAIRTTRIRLQTNKLEKRSNNEPISEIFDVDDAVCLSRVRSMRVNSETKVRNIQYKPRQSAFVNYFF…
AsNAC8	CL11812	ATGGAAAAACAAAACCCGAGTTCAATTCCAAGTATTGTGAGGCCTAACAATCACAATGGAGTCGTAAAACTACCCCCCGGTTTCAGGTTTCATCCAACTGATGAAGAGCTTGTGCTTCAGTATTTAAGAAGAAAACTGTTTTCCTATCCATTGCCAGCTTCCATCATTCCTGAAATTGACCTTGCCCGACATAATCCTTGGGATCTCCCAGGTGGATGTGAACAAGAGAGATACTTCTTTGCACTACGAGAAGCAAAGTATGCAAATGGCAATCGTACTAATCGCTCTACCGATTGTGGATACTGGAAGGCTACTGGAAAAGACAGGGTAGTTATAGCGACTAAGTGTGGAAGAGCAATCGGGTTGAAAAAAACATTGGTGTTTTATCATGGAAAAGCG…	MEKQNPSSIPSIVRPNNHNGVVKLPPGFRFHPTDEELVLQYLRRKLFSYPLPASIIPEIDLARHNPWDLPGGCEQERYFFALREAKYANGNRTNRSTDCGYWKATGKDRVVIATKCGRAIGLKKTLVFYHGKAPKGQKTDWIMHEYRLNISNPGSCSLSHMINSTPSDVIEVKDWVLCRIFKKKRSAKASVEQEGHRFIDFMGRERNGRRSSLPAHSDSSCVTDRAGDESKYGEEITSTSYP
AsNAC9	Unigene15235	ATGGAGAAACAAGACTCAAGTTCAACTCTTTGTGTTTCCAGGCTTGGTACTAACAATAATGGAGTGATGAAATTGCCCCCTGGTTTTAGGTTCAAGCCTACAGATGAAGAGCTTGTACTTCAGTATCTAAGAAGGAAAGCCTTTTCATACCCTTTGCATGCATCCTTCATCCCTGAAATCGATCTTTCTAAACATAACCCTTGGGATCTCCCAGATAGTGGATGTGAACAAGAGAGGTACTTCTTTGCACTTAGGGAAACAAAGATTGCAACTGAGAGTGGGTACTGGAAGGCAACTGGAAAAGACAGGGTGGTTGTAGCAACCAAATGTGGAAGAGCAGTTGGGTTAAAGAAAACACTGTTATTTTACAAGGGGAAGGCCCCTAGAGGGCAGAAGACC…	MEKQDSSSTLCVSRLGTNNNGVMKLPPGFRFKPTDEELVLQYLRRKAFSYPLHASFIPEIDLSKHNPWDLPDSGCEQERYFFALRETKIATESGYWKATGKDRVVVATKCGRAVGLKKTLLFYKGKAPRGQKTDWVMHEYCLAVSNIFSPRKSFSLNDAAGIKDWVLCRIFMKKRSGRSHIRRLSSPAHSDSSCVTDHAVGKSDDGEEISSFLK
AsNAC10	Unigene19445	ATGAGCAGTAGTAGCATGGGATATTTGAGAATGGTGGAGGCCAAACTGCCTCCTGGCTTTCGATTCCATCCTCGAGACGATGAGTTGATATGCGATTATCTTGCTCCTAACAAGCTACTTTCTGATGATATTCGTAATATCGATCAATCCAATAACAGACCTTTTCCTATTTTGATCGATATCGATCTTAATAAGTGCGAGCCTTGGGATCTTCCCGATATGGCATGTGTGGGAAGCAAGGAGTGGTACTTCTTCAATCTACGGGATAGAAAGTATGCAACGGGGCAAAGAACAAACAGGGCAACGATATCGGGGTACTGGAAAGCTACAGGAAAGGATCGGCAAATACAAAGAAAAGGTATGCTTGTGGGCATGAGAAAAACCCTAGTCTTTTACCAA…	MSSSSMGYLRMVEAKLPPGFRFHPRDDELICDYLAPNKLLSDDIRNIDQSNNRPFPILIDIDLNKCEPWDLPDMACVGSKEWYFFNLRDRKYATGQRTNRATISGYWKATGKDRQIQRKGMLVGMRKTLVFYQGRAPKGKKTDWVMHEFRSETHGVDNLEPRLVSCKEDWVLCRVFYKSRGIGNSPKAVTKDQSCMEEDTGCSSSLPSLIDYNNSYNNGGNYFPPLMNVNVGSTSTEQVPCFSSFIPQFNSNTLMLDMNRNNSCFNSSIWYPSFQS
AsNAC11	Unigene42862	ATGTTGATTCATCAAGCAGCTGTAAAAGAGATGGAAGAAATACCGTATGACGAGCTGCCGCTAGGGTTCCGTTTTCGACCGACCGACGAGCAGCTGATCAACCACTATCTCAAACGGAAGATCAATGGAACTCTCCAACCGTCGGAATTATGGGTGGTTCCAGAAATCGATGTGTGCAGGACTGAGCCATGGGATCTTCCGAGCAAATGGAGAGTAAAGTCGTCCGATTTGGAATGGTTCTTCTTTGCTGCGGTTGACCGGAAGTATCCTTCGGGGAACCGGTCAAATCGGGCAACGGAGAAAGGCTACTGGAAGGCGACCGGCAAAGACCGGATGATCAAGTCGAAGAATGTTTTGGTGGGAATGAAGAAGACTTTGGTTTTTCATATAGGAAGAGCG…	MLIHQAAVKEMEEIPYDELPLGFRFRPTDEQLINHYLKRKINGTLQPSELWVVPEIDVCRTEPWDLPSKWRVKSSDLEWFFFAAVDRKYPSGNRSNRATEKGYWKATGKDRMIKSKNVLVGMKKTLVFHIGRAPKGTGSCWIMHEYRVVNPDGTDVVGDEGAFVLCRLFKKDRDILKVEFATPLNQASPNSELSDESHKINPENSYGKMTECNVANDEVLPHLVPATVKPEQSHSNSDITTDVGTHQQLRIKQEEESLFDGLKDFLGSEYDQILSFEADPQNYTINPKMFEQQLCAINNLSTSDMAGSHSRDSDNIKPGRRFGGKLVHRAASKSGHKVLPEMLEPIEWATYFTSNDESLKASSSFETEINIRHRMPESSNSSMNYTSQQGTAERRIKLE…
AsNAC12	Uingene36091	ATGGCGCCGGTGGGTTTACCACCGGGATTTAGGTTTCACCCAACCGACGAGGAGCTTGTTAATTATTATCTTAAAAGGAAGGTTCATGGTCTCAAAATTGAGCTGGATATTATTCCTGAAGTCGATCTATATAAATGTGAACCATGGGATTTGTCAGAAAAATCATTTCTGCAAAGTAGGGATCCTGAGTGGTACTTTTTTGGACCAAGAGATCGGAAGTACCCAAATGGGTTCCGAACGAACAGAGCAACTAGAGCAGGATACTGGAAATCTACTGGAAAAGACAGACGGGTTTGTTATCAGAACCGGGCTATTGGCATGAAAAAGACATTGGTTTATTATAGAGGTCGAGCTCCTCAAGGAATGAGGACTAACTGGGTTATGCATGAGTATCGGCTT…	MAPVGLPPGFRFHPTDEELVNYYLKRKVHGLKIELDIIPEVDLYKCEPWDLSEKSFLQSRDPEWYFFGPRDRKYPNGFRTNRATRAGYWKSTGKDRRVCYQNRAIGMKKTLVYYRGRAPQGMRTNWVMHEYRLDDKECEDTMGLQDSYALCRVFKKNVVCTEIEDHGQCNNIAFMESSPAITSDNINNDQYQSMSPDVGPMGSSSCVDEDDKDDAWMQFITDDAWCSNHDESGQNPNPPTCVAFVN
AsNAC13	Unigene34286	ATGATGGGACTAAGGGAAATCGAGTCACATCTACCTCCTGGTTTCAGGTTTCATCCAAGTGATGAAGAACTAGTATGCCATTATCTCTTCAAGAAGGTGAACAATGAGAGAAAAGATGATGGAGCCATGGTCGAAGTGGACTTGCATACGAGCGAGCCTTGGGAGCTTCCTGAAGCAGCAAAGGTGAGTGAAAATGAATGGTACTTCTTCAGCTTCCTGGATCGCAAGTATGCCACTGGCATGCGTGCGAACCGAGCAACTAAATCTGGATACTGGAAAGCTACTGGTAAAGATCGAATGGTCTGCGATCCAGTAACACACACTATCGTAGGGATGAGAAAGACTTTGGTTTTCTATAGAGGAAGAGCTCCGAATGGAATCAAAACCAGCTTTGTCATG…	MMGLREIESHLPPGFRFHPSDEELVCHYLFKKVNNERKDDGAMVEVDLHTSEPWELPEAAKVSENEWYFFSFLDRKYATGMRANRATKSGYWKATGKDRMVCDPVTHTIVGMRKTLVFYRGRAPNGIKTSFVMHEFRLGNSHMPPKENWVLCRVCHKRKEEVEMNSDSFSHQPFMGKEIENSVFPNGAQSSSSFPDMNNLMQCNFLDFTPEYAQGFDLPFDVGTEENVMQYENLVHFSY
AsNAC14	Unigene77877	ATGAGTTATTTAAGCTCGGTTGAGGCAAAGTTGCCACCAGGATTTCGGTTTTACCCGAGGGATGATGAGTTGATATGCGACTATCTTGCGCAGTATAAGTTGATTTCAGGGAATGGCCATGTAAACAGTGGATTGAAGAATATGTTTGGTTTCTTTCCTATCATGGTTGACGTCGATCTTAACAAGTGTGAGCCGTGGGATCTTCCTGATACAGCATGCATAGGAAATAGAGAGTGGTATTTTTTCAATCTGCGGGATCGAAAATATGCAACAGGGCAGCGCACAAACCGTGCAACGGTTTCAGGATACTGGAAAGCAACTGGAAAAGATAGGCAAGTAGTTAGAAAAGGGACAATTGTAGGCATGAGAAAAACTCTCGTATTTTACCAAGGGCGGGCT…	MSYLSSVEAKLPPGFRFYPRDDELICDYLAQYKLISGNGHVNSGLKNMFGFFPIMVDVDLNKCEPWDLPDTACIGNREWYFFNLRDRKYATGQRTNRATVSGYWKATGKDRQVVRKGTIVGMRKTLVFYQGRAPKGKKTEWVMHEFRSESPGDQQSRLISSKEDWVLCRVFYKSRGISTPSKGTNAESCVDDTGSSSLPILPGTYHNNSNNITFNQSFSYPVMNSLCNKNSIGTNATAVSSFEQVPCFSSFSPSNDLASSCLKYVQEQLSKLDGKVDDASSESYALSSVWYPFQN
AsNAC15	Unigene42432	ATGGAGTTACCACCTGGGTTTCGTTTTCATCCTACAGACGAAGAGTTGATAACCCATTACCTCTGTAAGAAAATTCATGATGCCAACTTCACTGCGACTGCTATGGGTGAAGTAGATCTCAACAAATGCGAGCCCTGGGATTTACCATGGAAGGCGAAAATGGGAGGAAAAGAGTGGTATTTCTTCTCTGTAAAGGACAGGAAGTACCCGACAGGTTTGAGAACAAATAGAGCAACTGAATCTGGCTACTGGAAGGCAACTGGTAAAGATAAGGAGATTTTCAGGAATAAAGTGCTGATAGGAATGAAGAAAACTCTTGTGTTTTACAAAGGTCGTGCGCCCAAAGGGGAGAAGACGGACTGGGTTATGCATGAGTTCCGGCTAGACGGCAAGTACTCC…	MELPPGFRFHPTDEELITHYLCKKIHDANFTATAMGEVDLNKCEPWDLPWKAKMGGKEWYFFSVKDRKYPTGLRTNRATESGYWKATGKDKEIFRNKVLIGMKKTLVFYKGRAPKGEKTDWVMHEFRLDGKYSIYNLPKTASKNEWVICRVFKKANIIGGCPGGAPPMQATITADYDVRASSVPTMGEAHVTCFSNFNSVHELDDHQKRLADHDCYTNNNLGNIPSMQQCYYNPNVINGSLTQLLWADSIVHGMDNFCKTGNNHMLSGNNSHETGIYE
AsNAC16	Unigene27135	ATGAGCGGTGGAGATTTGAAGCTGCCGCCTGGATTCAGGTTTCATCCGACGGACGAGGAGCTTGTGAAGCATTATTTGTGTAGAAGATGCACCGGGATGAATATCGCAGTTTCGATCGTCGCCGATATCGATCTTTATAAGTTTAATCCATGGGAATTGCCAGAAAAGGCGTTGTACGGAGAAAAGGAGTGGTACTTCTTCACACCGAGGGATAGGAAGTACCCAAACGGATCCAGGCCCAATCGGGCTGCGGGATCCGGTTACTGGAAAGCTACCGGGGCGGATAAAGCTATTGGAGCTCCGAAACCGATAGGCATAAAGAAGGCATTGGTCTTTTATGCCGGCAAAGCGCCCAAAGGCGAAAAAACAAATTGGATCATGCACGAGTATCGACTAGCG…	MSGGDLKLPPGFRFHPTDEELVKHYLCRRCTGMNIAVSIVADIDLYKFNPWELPEKALYGEKEWYFFTPRDRKYPNGSRPNRAAGSGYWKATGADKAIGAPKPIGIKKALVFYAGKAPKGEKTNWIMHEYRLADVNRSVKKLNSLRLDDFVLCRIYNKKGGLERHVPEIPNPTRGLPTHIKPEPIVFPHVPMDMVHFDAADSVPRVHADSSCSEHVISSCEREVESQPKWNEWEKALDLPSYNGTATEFFPDFGSGSFDPKYRDPIQDILMYLQKPF
AsNAC17	Unigene6942	ATGGGTTTACGGGATATTGAATCTACGCTTCCACCAGGGTTTAGATTTTATCCGAGCGACGAGGAGCTAGTTTGCCATTATTTATACAAGAAGGTGGCGAACGTAAAGATTTATGAAGGAACAATGGTGGAGGTAGATTTGCATACTCGTGAGCCGTGGGAGTTACCTGAGGGAGCCAAGCTGAATGATAATGAGTGGTATTTCTTTAGCTTTCGCGATCGAAAATATGCGACTGGTTCCCGGACAAATAGGGCAACAAAATCTGGTTACTGGAAAGCAACAGGAAAAGATCGAACAATATATAATCCAAAGACAAATGGAGTTGTGGGCATGAGGAAAACCCTAGTCTTCTATAGTGGGAGAGCTCCTAATGGAATGAAAACTGGATGGGTCATGCAT…	MGLRDIESTLPPGFRFYPSDEELVCHYLYKKVANVKIYEGTMVEVDLHTREPWELPEGAKLNDNEWYFFSFRDRKYATGSRTNRATKSGYWKATGKDRTIYNPKTNGVVGMRKTLVFYSGRAPNGMKTGWVMHEFRVENPHTPPKEDWVLCRVTHKKKGDVASSSSGMDIPSPVMDDQSMLGGCFGTTWDQNEGRNANNTFDANNLEELNYNFFDFTTELSTTPLMGMDTSMGLKDIDDYGFLFEENLLDDVGVGKYN
AsNAC18	Unigene32815	ATGGACGAGTCTATAAGCTTGCCACCAGGTTTCAGATTTCATCCTACAGATGAAGAAATCATAACTAGTTACCTGTCTCCTAAAATTCTCAATCCAAACTTCACAACGATTCCCGTTGGAGAGATCGATTTGAACAAGTGCGAGCCTTGGGATCTTCCTAGTAAAGCGAGGATGGGTGAAAAAGAATGGTACTTTTTTTGCCAAAGAGACAGAAAGTACCCAACTGGAACGAGAACTAATCGAGCTACAGAAGCAGGATACTGGAAGGCTACTGGCAAAGATAAAGAAATATTTAAAGGCAAGAACAATACTAAGGTTCTTATCGGCATGAAGAAAACGCTTGTATTCTACACAGGTAGAGCCCCTAAAGGAGTTAAAAGCAACTGGGTCATGCATGAG…	MDESISLPPGFRFHPTDEEIITSYLSPKILNPNFTTIPVGEIDLNKCEPWDLPSKARMGEKEWYFFCQRDRKYPTGTRTNRATEAGYWKATGKDKEIFKGKNNTKVLIGMKKTLVFYTGRAPKGVKSNWVMHEFRLEGKSAEANFPKPAKDEWVVSRVFHKSNGAKKNPISDYFGSAGLPTLMDPTPFVNNEDLINDFDMMNSSCFYNAPRLDDALNFNQNYQQMGQMNCSTSNYNYLHHNPMMKIEEQFPKRSMVSDDTGLSADRNTEISSVVSGHEIKNEFEMPTVGSVLDLENMWKF
AsNAC19	Unigene36960	ATGTCTCTACCTCCTGGATTTCGATTTCACCCTACTGATGATGAATTAGTAAATTATTATCTTAAAAGGAAAGTGGATGGGTTGCCCATAGAGCTGGAAGTGATCCCGGCCATTGATTTATACAAGTCTGATCCTTGGGAGTTGCCAGAAAAATCATTTCTTCCAAAAAGAGATATGGAGTGGTTTTTCTTCTGTCCAAGAGACAAGAAGTACCCAAATGGATCAAGAACTAACAGGGCCACCACATCAGGATACTGGAAAGCAACAGGTAAAGACCGCAAAGTCTTTTGCGAATCTTCAGTTCAAGGACTGAGGAAAACCCTAGTGTTCTACCTTGGAAGAGCACCTGGTGGAGAAAGAACTGACTGGGTCATGCACGAGTATCGTCTTTGCGAAGAT…	MSLPPGFRFHPTDDELVNYYLKRKVDGLPIELEVIPAIDLYKSDPWELPEKSFLPKRDMEWFFFCPRDKKYPNGSRTNRATTSGYWKATGKDRKVFCESSVQGLRKTLVFYLGRAPGGERTDWVMHEYRLCEDLSQPVPHFLGAFALCRVMKRNEHGLKVGEPQGDSKGKRSFSPMSSEFSPRRKYDEGMNSIGECSTGSKLFEINNNPLVTSQSGIMGMNMQPVNTAETHQSSENFVSEPAAPYQPDHLSSAEACQSDSISRVTSYASLTDETNYSAEDFSTQGIFSNTPSGTEVDNNMNMYFNSEALGLQGFEWDMSEAYINTSSLGVEAYDMPWYSSTLCRQASDVDELNLWLQDENLTVM
AsNAC20	Unigene39811	ATGGCAAGGGCTTGTTGGCTTGTCAATGGAAGGGGAATTGCAAGAAAAGTAAGAGATGCTTCTAATTTTTCAAATTATCCAAACAAAGAGCTTGGAATCAAAGGACATCGTGAATGCCCTAACTGCAGTCATATTATTGATAATAGTGACGTTTCTTTAGAATGGCCAGGTTTTCCTGCTGGTGTTAAGTTTGATCCAACAGACATTCAAATTCTTGAACATTTAGCAGGGAAAGTAGGTTTGCCTAATTCAAAGTCTCACGTTCTCATTGATGAATTTATACCAACTCTTACAGAAGAGCAAGGAATATGCTATGCCCACCCTGAAGGCCTACCTGGTGTGAAAAATGATGGAAGCAGCTTTCACTTTTTCTACAAAATATCCAATGCATATGCAACA…	MARACWLVNGRGIARKVRDASNFSNYPNKELGIKGHRECPNCSHIIDNSDVSLEWPGFPAGVKFDPTDIQILEHLAGKVGLPNSKSHVLIDEFIPTLTEEQGICYAHPEGLPGVKNDGSSFHFFYKISNAYATGQRKRRKIDNKECSSASEEKARWHKTGKTKPVNDQNGNQIGWKKIMVLHQSLKKGIERKSKARKAKWVMHQYHLGTEVEEKNGELVVAKIFFQQNSKKNNKVDAELRHKEPINVASAPRTPKMVTPLQPCKAKRFSISEADYKDKEIPLLVANRNDEGNSLLLAGESQAVDEFNPKSLDELLFCHEVFDNSEDANDASFFNNELLNADHLNSSNPFDDLNNIPLGTPPDFNLLDIQFGSQDSISSWLNRM
AsNAC21	CL6159	ATGAACGGCGGAGATCTTCAGCTGCCTCCCGGATTCAGATTCCATCCGACGGACGAGGAGCTCGTCATGCACTACCTGTGCCGGAAATGCGCCGGGTTGTCTTTAGCCGTCCCGATTATAGCCGAAATCGATCTTTACAAATTCGATCCCTGGCAGCTCCCCGGCCTTGCTGCGTACGGGGAGAAAGAGTGGTACTTCTTCTCGCCTAGAGACCGGAAGTATCCGAACGGGTCGAGGCCGAACCGGGCTGCCGGGTCGGGTTACTGGAAAGCGACGGGTGCGGATAAACCCGTCGGGACACCCAAGACCCTTGCGATCAAGAAAGCGCTGGTCTTTTATTCTGGGAAGGCTCCCAAAGGTGATAAAACCAACTGGATCATGCATGAATACAGACTCGCC…	MNGGDLQLPPGFRFHPTDEELVMHYLCRKCAGLSLAVPIIAEIDLYKFDPWQLPGLAAYGEKEWYFFSPRDRKYPNGSRPNRAAGSGYWKATGADKPVGTPKTLAIKKALVFYSGKAPKGDKTNWIMHEYRLANVDRSAKKKNNLRLDDWVLCRIYKKKGAEKPNGNEQRAAYNSRMVEPVPEFEQKPEVVQHVTPTFSRVQQSNGCGKNEWFHFDTSDSMPRLHADSSCSEHVLSSDFTSCDREVQSQLKWGELERALAVPFNNVNATSSFPTLDNVPLSDPLQDIFMYLQKPF
AsNAC22	Unigene33003	ATGGGAGATCATAATCCAAATGATATGCCTCCAGGTTTCCGATTTCACCCCTCCGATGAAGATCTTGTGGTTCACTTTCTTGCTCGAAAAGCTTCACACCTTCCTTGTCAACCCGACATCATTCCTACTCTTGATCTCCGTCATTTTGATCCATGGAATCTTTATGGTAATGCTCTTCAAGGAGGCGACCAAGTGCATTACTTCTTCGCTCGCAGCACCCAACATAGAGCTACACCAAGCGGGTACTGGAGCCCCATCTCCGTTGATGAATCCATAACGAACGATGATCAAGTTATCGTAGGTTTTAAAAGAACTCTTATGTTCTATTTTGGTGATATGAAGACTAATTGGGTAATGCACGAATACCATTTATCGGATGCTATTGTTAACAACACTAGA…	MGDHNPNDMPPGFRFHPSDEDLVVHFLARKASHLPCQPDIIPTLDLRHFDPWNLYGNALQGGDQVHYFFARSTQHRATPSGYWSPISVDESITNDDQVIVGFKRTLMFYFGDMKTNWVMHEYHLSDAIVNNTRRSSKKRGTSRIETNKWVICGVYESSCNSHSNYNDDGQELSCLDEVFYSFDDLDEVSLPN
AsNAC23	CL15358	ATGACAAACCAAACACCAGACCTCCCTCCTGGCTTTCGCTTCCACCCCACCGACGAGGAACTGATCCTCTACTACCTCCGATGCCAGGCGTCCTCCTCCTCCTGCCCCGTTCCCATCATCGCCGAGGTCGACATCTACAAGTTCGATCCCTGGAACCTTCCAGAGAAAGCCATGTTTGGGGATAGGGAGTGGTACTTCTTCAGCCCGAGGGACCGGAAGTACCCGAACGGGGTACGACCGAACAGAGCAGCCGCCTCCGGCTACTGGAAGGCGACCGGTACAGACAAGCCCATCACCACTGGCGAAAATGAAAACATCGGGGTCAAAAAGGCCCTCGTCTTCTACAAAGGGAAGCCTCCCAAAGGGGTGAAGACCAACTGGATCATGCACGAGTACCGC…	MTNQTPDLPPGFRFHPTDEELILYYLRCQASSSSCPVPIIAEVDIYKFDPWNLPEKAMFGDREWYFFSPRDRKYPNGVRPNRAAASGYWKATGTDKPITTGENENIGVKKALVFYKGKPPKGVKTNWIMHEYRLCDNKNKNSYRPMKLKDSSMRLDDWVLCRIYKRNGHDQDDVHEETEVSNVVYTAQGYDDDLMKMHKSFSVSELLNETELTDISQLFDGPTTNTGIDNQSLYGMNQRTLKRQRLEEDNCLQGHKLTNVNSWTAGNFSNQLDFESQALINQQLMFNSQLDMQQKWLS
AsNAC24	Unigene33621	ATGGAAATTAAAAATGACTGCTTAGAGAAAAAGAACGATACTGATGAAGAAAAGATTGCTCTTCCAGGATTCAGATTTCACCCAACAGACGAAGAGCTTGTTGCCTTTTATTTAAGAAGAAAAGTGGAAAACAAGTCTATTTCTATAGAGATTATAAAGGAGATTGATGTGTATAAGTTTGATCCATGGGATCTTCCAAGAGTAAGCTCAGTGGGAGGGGAAAAAGAATGGTACTTCTTCAGCTTGAGGGGAAGAAAATACAGAAACAGCATAAGGCCTAACCGAGTTACGGGTTCTGGATTTTGGAAGGCGACAGGCATAGACAGGCCCATTACGAGTTCAGGATCCGATAACAATGACACTTGCATTGGATTAAAGAAGTCCTTGGTGTATTATATT…	MEIKNDCLEKKNDTDEEKIALPGFRFHPTDEELVAFYLRRKVENKSISIEIIKEIDVYKFDPWDLPRVSSVGGEKEWYFFSLRGRKYRNSIRPNRVTGSGFWKATGIDRPITSSGSDNNDTCIGLKKSLVYYIGSAGKGKKTDWMMHEFRLPSNVKDADTCSPCMQEAEIWTICRIFKRNICSKKVYKQTSASNPIQTATDSSSKTNSSVDSDHMNIQDQHSVLTPNQIYAAQYINHPFILHSPVSATNSYQYSNNSYLNTCGNWDELGRIVDYCMIDHITTAASQDSPYC
AsNAC25	Unigene33777	ATGAACAACAACGACGCCGCGCAGCAAATTCCCCCGGGCTACCGATTCTTCCCGACGGAAGAAGAGCTCATCTCCTTCTACCTCGGCAACAAGCTCGCGGGCGCAAGAGAAGAAGAGATGGAGCAAGTCATTCCTACTGTGAACTTATACTACCTCGATCCATGGCAGCTTCCTGCCTTTGCTTCCGTGCAGGAGTCGGAGCAGTGGTTCTTCTTCTGTCCTCGGCAGGAAAGGGAAGCGCATGGGGGCAGGCCTGCGCGGATCACGCCGTCCGGGTATTGGAAGGCCACCGGCTCGCCCGGCCCGGTGTATTCGGGTGCAAGTAAGCTTATAGGGGTGAAGAAAAGCATGGTGTTTTATGAAGGGAAGGCTCCTAGAGGTACCAAAACCAAATGGAAG…	MNNNDAAQQIPPGYRFFPTEEELISFYLGNKLAGAREEEMEQVIPTVNLYYLDPWQLPAFASVQESEQWFFFCPRQEREAHGGRPARITPSGYWKATGSPGPVYSGASKLIGVKKSMVFYEGKAPRGTKTKWKMNEYRAVDETTVNGGSSKLRSEFSLCRVYKNSGCMRAFDRRPLMDAAKVPEQSCSSEVRNDDGSSFDASLEELREDIKLLEEMGWEDWT
AsNAC26	CL2738	ATGACAGGACCATCATGGTTGATAGACGGCAAAAGAATTGCAACAAAGATTAAATATGCATCTGAATCAAAGGATCCTAACAGAGTAAATTGGATAAGCAATCCAACAAAGCCATGCCCAAGTTGCCACCATATCATTGATAATAGTGATGTACTTCAAGAGTGGCCAGGCTTACCTGAAGGAGTGAAATTTGATCCATCTGACCAGGAATTAATTACCCATTTGATCGCAAAATTAGGGAAAGGAGATGAGAGGCCTCATCCTTTCATAAATGAATTTATTCCTACCGTTGATGAGGATGATGGAATATGTTATACGCACCCTGAAAAATTACCAGGAGTGAAGCTTGATGGGAGTGTATCGCACTTTTTTCATCGCACATTCAAGGCGTACAATTCT…	MTGPSWLIDGKRIATKIKYASESKDPNRVNWISNPTKPCPSCHHIIDNSDVLQEWPGLPEGVKFDPSDQELITHLIAKLGKGDERPHPFINEFIPTVDEDDGICYTHPEKLPGVKLDGSVSHFFHRTFKAYNSGTRKRRKIQHNGADDVRWHKTGKTKPVVVDGKHVGCKKIMVLYSSLRNGEKPQKTNWVMHQYHLGSGEDETDGEFVVSKLFYQQQPMLKSCSNAIKFEVVEEASPVIEIMDNDALPLPLPPTLDVAHAFSMPDNSAMIVVHSPLDDDQNCVQESVITNSGTIINDSTSDKILEQGNFADQDYGNGTEATEDPKWWEGESQLLLDSQQLAEGIALCDEFLQSQSQTSCGGETEEAAKRTKPCALSEYAKKGGVDVFKKDLEECQILN…
AsNAC27	CL10474	ATGAATCTGGTTAACCCAACGACCAATCTGGCCCCAGGCTTCCGATTCCACCCAACTGAAACGGAGTTGATTACTTTTTACCTCAATCGCAAAATCAACGGCGTGCCGATTGAGTTCAACCCGATTTCCGACATCGATATTTACAAATACTCGCCGTGGAAGCTGCCTGAGCTGTCAAATTTGAAGATACGGCATGAAAAGCAGTGGTTTTTCTTTAACAGTTTAGATAGGAAGTATGATGGCTCTAGAAGATCGAATCGAGCAACAGCTGACGGGTTTTGGAAGTCGACTGGGAAAGACCGGCCAATTTACGAAGAGATGGAAAGCAAAAAAATTATTGGAATGAAAAAGATTTTGGTTTTCCATGTTGGGAGAGCGCCAAATGGTAAGAGAACCGAC…	MNLVNPTTNLAPGFRFHPTETELITFYLNRKINGVPIEFNPISDIDIYKYSPWKLPELSNLKIRHEKQWFFFNSLDRKYDGSRRSNRATADGFWKSTGKDRPIYEEMESKKIIGMKKILVFHVGRAPNGKRTDWVMHEYRGVDEAVMIKDNRTSFVLCRIFHKSSIGREKMDQCGSRYIKEEWEDVHDSSESDTNGLVDADGSDQKTDVIFLAPGFRFRPTDEELVGYYLKRKVMGLHLRVDTIPEINIYKSAPWDLPSLTRVSLTVPNKEGYFFSILDRKYSQNHSTINNRATAEGYWKSTGNDCPVLSHLGGKKMGMKKFLVFHTGRAPRSQRTDWVMHEYRLEEDEQNSVICGKGSTFVVCKIFQKKSFGEQKGRPRSVDTITEETDEGGIIPGEV…
AsNAC28	CL14328	ATGCAAAGTGAAATGGAAAGGTACGAATCAAAGCTGGACTTACCCGGATTCAGGTTCCACCCGACAGAAGAAGAGCTGCTCGACTTCTATCTCAAGCACAAAGTAAACAGTAGAAATCACAGCTTCAACGTTATTGGAACCATTAATCTGTACAAGTACGATCCATGCGAGCTTCCTGGTTTGGCGAAAATAGGAGAAAGGGAATGGTACTTCTTCGTGCCAAGAGACAGGAGACAGTCTAGTGGAGGAAGGCCAAACAGAACAACCGAGCGCGGGTTCTGGAAGGCTACCGGGTCTGATAGGCCTGTTCGTAGCGCAGCAGATCCTAAACGTGTTATCGGGCTGAAGAAGACCTTGGTCTATTATACGGGCAGGGCACCACGCGGATCCAAGACCGAC…	MQSEMERYESKLDLPGFRFHPTEEELLDFYLKHKVNSRNHSFNVIGTINLYKYDPCELPGLAKIGEREWYFFVPRDRRQSSGGRPNRTTERGFWKATGSDRPVRSAADPKRVIGLKKTLVYYTGRAPRGSKTDWVMNEYRLPGSSSTSVPPQHEDIVLCKIYKKATPLKELEHRAAIAEARSRINNNMLTAENASSSSQIDCKFDAETGSNDIDDIELLMNQDGAFRNEAEIFIQPSSAIVQPINVPELQIPNNGFDYWMQDATLWSPYTNLLNF
AsNAC29	CL17133	ATGGGAAAAAGAACGAGAGACGCAGAAGCAGAATTGAATCTGCCGCCGGGATTCAGATTCCATCCCACCGACGAAGAACTCGTCGTCCATTACCTCTGCAAAAAAGTGACGCTCCAGCGCCTACCCGTTCCGATAATCGCTGAAGTCGATCTGTACAAGTTCGATCCGTGGGAGCTTCCCGAGAAGGCATTATTTGGGCAGAAGGAATGGTACTTCTTCACTCCGAGAGATCGCAAGTACCCTAACGGATCCAGGCCGAATCGGGCGGCGGGTCGTGGATACTGGAAAGCGACGGGTGCGGACAAGCCCGTTTCGCCATCCGGATCCAAGAAGCCCTTGGGGATTAAGAAGGCTTTGGTGTTTTACTCAGGCAAAGCGCCTAGAGGAATCAAGACTGAT…	MGKRTRDAEAELNLPPGFRFHPTDEELVVHYLCKKVTLQRLPVPIIAEVDLYKFDPWELPEKALFGQKEWYFFTPRDRKYPNGSRPNRAAGRGYWKATGADKPVSPSGSKKPLGIKKALVFYSGKAPRGIKTDWIMHEYRLADANRTPNRKNGSLRLDDWVLCRLYNKKNNWDVTQNLKEQSSSFGETVDMDSVDDDFKSDIDNDSFQEFEDLRKPQTTQNQREFEDLRKPQTIQNQREFEDLRKPQATQNQSVMVSEPQQQMKREDSDWYMDLNLDDLQSTFDDFGSSAGGLDMSNSDYFSNLLGLPMGKMGQGNLPPF
AsNAC30	Unigene15491	ATGCTCTCTGAATCATCATCGAATTCGACCAAATTAGCACCAGGATTCCGATTCCATCCCACGGATGAGGAGCTGGTAAGCTACTACTTGAAGCGTAAGATATCAGGGTTGCCTTTACGCGTTGATGCGATCGCGGAGATCGATTTGTATAAAAAAGAGCCATGGGAGCTGCCCTCTTTGTCGAAATTGCAAAGCCGCGACGTGGAGTGGTACTTTTTCAGCCCTTTGGACCGGAAGTATTCGAATCGGACGCGTACAAATAGGGCAACTGTGGAAGGGTACTGGAAAACGACGGGCAAAGATCGGGTCGTGAAGAACGCATATTCCAATTCGGTGGTTGGCATGAAGAAGACGCTTGTTTACCATCATGGACGGGCACCAAAAGGGAAAAGGACTAAT…	MLSESSSNSTKLAPGFRFHPTDEELVSYYLKRKISGLPLRVDAIAEIDLYKKEPWELPSLSKLQSRDVEWYFFSPLDRKYSNRTRTNRATVEGYWKTTGKDRVVKNAYSNSVVGMKKTLVYHHGRAPKGKRTNWVMHEYRLECLENDANGCDSSALVHAQDSFVVVRIFQKHGSGPQNGAQYGAPFIPEEWEEPEDDIAPKEEEENAHDAVLVCQANVHHSDKAYFEQKNILLVDPRQNTDHLSAESKDGQSPPDDQTEIHVAHNHLAESEGQGCDSHADDFTFMLEDIFDLDKYSNVPEDIQENDSSIAHNMVGNSAIVSDQNDWYLELNDIANADGLCTTNNIFDDTIISHFPNEGGASQELDGSEVFDNSNRTAGSEGVIEMQQFDDFLNPTDASW…
AsNAC31	CL14578	ATGACTGTTGTTCCAATCAAATCGTTGCCCCTAGGGTTCCGATTTCATCCGACCGACGAAGAATTGGTGAATCATTACTTGAAGAGGAAGATTAATGGAAGGATTCGATCTGAAATGGAGGTTATCCCTGAAATCGATGTCTGCAAGTGCGAGCCCTGGGATCTTCCTGGTAGAGCTTTGATAGAATCTGATGATCCAGAATGGTTCTTTTTTTCACCAAAAGATCGAAAATACCCAAATGGACACAGGACGAATCGTGCGACAGAGGCAGGATACTGGAAAGCAACAGGAAAAGACCGATATATTCGATCAAAAGCTCCATCAGCAATTATCGGTATGAAGAAAACGCTAGTTTTCCATAGAGGTCGAGCTCCAAAAGGTGTTCGCACTAACTGGATT…	MTVVPIKSLPLGFRFHPTDEELVNHYLKRKINGRIRSEMEVIPEIDVCKCEPWDLPGRALIESDDPEWFFFSPKDRKYPNGHRTNRATEAGYWKATGKDRYIRSKAPSAIIGMKKTLVFHRGRAPKGVRTNWIMHEYRTTEPEFDSGEQGGYVLYRLFRKPEESAPVYIADEMDRSDLSITPSKSPPSEIRNDADVSEELKTPAVLQWNLVSPVSDIQENTKFQAAVDKHNDNNSISLKDGYNNNLEQRELVDPLLDALDQMDSNGILNIPSPLCTYVDNSFICNGNQEPNTGLFQVNFSEPDPMDALLDSFFSNEVDSPCGNEGVGYSDPEWFYMDASNDCSERTHPESAMLHSVYDDYSVDSGSDSMHDLFNNMDESKAQFNFSNHENNLEQSGNTG…
AsNAC32	CL16988	ATGATCCCTTGCGAATCGTCATCTGGTTCAACCCGATTAGCGCCAGGATTTCGATTTCATCCAACAGATGAAGAGCTGGTGAGCTATTATTTGAAGCGCAAGATATCTGGTCTGCCTCTGCGCGTAGACGCGATTGCAGAGATCGATCTGTATAAGAAGGAGCCATGGGAGTTGCCTTCTCTTTCGAAATTGCAAACCCGTGATATTGAATGGTACTTTTTCAGTCCCTTGGATCGGAGGGATTGTAATAGGATGCGGACAAGCAGGGGCACCACGGAAGGATACTGGAAAACTACGGGAAAGGATCGTGTTGTAAGGAATACGTATTCCAATGCTGTGGTTGGGATGAAGAAGACGCTTGTTTTTCATGAAGGGCGAGCGCCAAAAGGGAAGAGAACT…	MIPCESSSGSTRLAPGFRFHPTDEELVSYYLKRKISGLPLRVDAIAEIDLYKKEPWELPSLSKLQTRDIEWYFFSPLDRRDCNRMRTSRGTTEGYWKTTGKDRVVRNTYSNAVVGMKKTLVFHEGRAPKGKRTNWVMHEYRLENSETDATSSCENGTLVHPQDSFVVCRIFQKHGSGPQNGAQYGAPFIAEEWEDIQDNRTPECTESHGNGHEAALMCLTNEQYHAELDVDLQNQILANHQDNNESTNSKDCQRHADEPTEYQLVDNLVSDLSDEQVCDSHAYDISFTLEDLIDFDKPNDIDENFQENAVCTDGNTARNSSIASGKNDGYLELNDVYANANGYCTNNFLDDRIRSNHANNTNTSLEVEDTEIFNNPNVTMATEGLQSMEAYDYLNPADG…
AsNAC33	CL8897	ATGGGTGATAGGGCTAGCGACTTGCTCTTGCCTCCTGGCTTTCGATTTCATCCGAAGGATGATGAAATCATCTCTTCATATCTCTTACAAAAAGTCACTGATCCAACTTTTAATGCAATAGTTATGGGGGAAGCTGACCTCAACAGGGCTGAGCCATGGGATCTTCCAGACTTAGCTAAATATGGAGATGACGAGTGGTATTTCTTCAGCCCAAAAGTGAGAAGATACCCAACTGGCAGTAGAACAAATAGAGCAACTGTATCAGGGTACTGGAAAGCAACTGGAAAAGATAAGGAGATTTACAAGGACAACAATGGAAATGGGCTGCTTATAGGCATGAAGAAAACCCTAGTTTTCTACAAAGGTAGAGCACCAAAAGGCGAGAAGACTAACTGGGTA…	MGDRASDLLLPPGFRFHPKDDEIISSYLLQKVTDPTFNAIVMGEADLNRAEPWDLPDLAKYGDDEWYFFSPKVRRYPTGSRTNRATVSGYWKATGKDKEIYKDNNGNGLLIGMKKTLVFYKGRAPKGEKTNWVMHEFRLDGNYRSLSHDWVVAMVKNKKSKKDCSVDASNETTGLSISDYPNNFTKFPSFEGGTSSHEPWFDLEDIWAID
AsNAC34	CL6035	ATGGGCTTAAGGGATATTGAATCCACGCTTCCACCGGGCTTTAGATTTTATCCAAGTGATGAGGAGTTAGTTTGCCATTACTTGTACAAAAAGGTGGCAAACATCAAGGTTTATGAAGGAACATTGGTGGAGATAGATCTGCATAATCTCGAGCCTTGGGAATTACCAGAGAGCAGCAAGCTGAGTGACAATGAGTGGTATTTCTTCAGTTTCCGTGATCGGAAATATGCAACTGGCTCTCGAGCAAATAGGGCAACAAAGTCGGGTTATTGGAAGGCAACTGGAAAAGATCGTGCAGTTTATAATCCGAAGATGCGGAGGTTAGTGGGCATGAGAAAAACCCTAGTTTTCTATAGTGGAAGAGCTCCTAATGGATTAAAGACTGGGTGGGTCATGCAT…	MGLRDIESTLPPGFRFYPSDEELVCHYLYKKVANIKVYEGTLVEIDLHNLEPWELPESSKLSDNEWYFFSFRDRKYATGSRANRATKSGYWKATGKDRAVYNPKMRRLVGMRKTLVFYSGRAPNGLKTGWVMHEFRMENPGTPPKEDWVLCRVFQQRKGEAGSSHSQSVHLSPAVADGQSLKDECFQTTTWDPHQEGANSTHNLEVLHYNIFDFTPELTSTYTAGMDMSMGTVDMNDYQHLLDGNLLSNMGELKDLIW
AsNAC35	Unigene36323	ATGAGTTTAAGGGATATTGAATCTACTCTTCCAGCAGGGTTCAGATTTTATCCGAGCGATGAGGAGCTAGTTTGCCATTATTTGTTAAAAAAGGTGGCAAATGTAAAAGTTTATGAAGGAACAATGGTTGAGGTGGATTTGCATACTTGTGAGCCTTGGGAGTTACCAGTGGTTGCTAAGCTGGGTGATAATGAGTGGTATTTCTTCAGCTTCCGTGATAGAAAATATGCAACGGGCTCTCGAGCAAATAGGGCAACAAAATCAGGCTATTGGAAGGCTACTGGAAAAGATCGTACTATATACAACCAGAAAACACATGGAGTTATGGGAATGAGAAAAACCCTGGTTTTCTACCGTGGAAGAGCTCCAAATGGGGTAAAAACTGCATGGGTCATGCAT…	MSLRDIESTLPAGFRFYPSDEELVCHYLLKKVANVKVYEGTMVEVDLHTCEPWELPVVAKLGDNEWYFFSFRDRKYATGSRANRATKSGYWKATGKDRTIYNQKTHGVMGMRKTLVFYRGRAPNGVKTAWVMHEFRIENPHMPPKEDWVLCRVCQRRREDIASSSLQMSNSSPTPRPVDWSMLHGCPEMMWGPHQDGQNTNTNFDGNNLEALQYNFLGFTQDMDMTMGSKDIDDDYGLLLDMVR
AsNAC36	Unigene22191	ATGAGAAAAAATTATATGGATTCAGTTAGTAGCTCCGATCTTATTGAAACAAAGCTTGAAGAGCATCGAATGAGCGGATCCAAGCAGTGCCCAAGCTGCGGTCACAAGCTTGAATTCAATAAGCCAGATTGGGTTGGGCTACCAGCAGGCGTTAAGTTTGACCCGACCGATCAAGAACTAATCGAACATCTTGAAGCAAAAGTCTCAGAAGAAGAAACGAGAGTTTCACATCCTTTAATTGACGAATTTATTCCCACAATTGAAGGTGAAGATGGTATATGCTACACTCACCCTGAGAAACTCCCAGGTGTGACAAGAGATGGATTAAGCAAGCATTTTTTCCATAGACCATCAAAAGCATACACAACCGGGACAAGAAAAAGAAGAAAAATACAAACA…	MRKNYMDSVSSSDLIETKLEEHRMSGSKQCPSCGHKLEFNKPDWVGLPAGVKFDPTDQELIEHLEAKVSEEETRVSHPLIDEFIPTIEGEDGICYTHPEKLPGVTRDGLSKHFFHRPSKAYTTGTRKRRKIQTECDLQSGETRWHKTGKTRPVLVNGKQKGCKKILVLYTNFGKHRKPEKTNWVMHQYHLGELEEEKEGELVVSKIFYQTQPRQSSLLIEKSTGSCSTSKEVVTVTQSDHHGYNCNLEQLQHMKNIDGNFSFAAFRKPFDEVGLREVPIQARDKATVASMAGVKEHEIGLSSAYHISRPTNPMSTTIQNPLHQGSVVLDHHDPYNLSRMLLQQTNKFQQHQHPQPQPQPQPPPPKLVERSSAGLEELVKGCTSAGNRGEPSIPVNTQDT…
AsNAC37	Unigene5796	ATGAATACTGAAACTTCTAACAACTTGTTCTTGCCTCCGGGCTTTAGATTTCACCCAACCGATGAAGAAATCATATCTAGTTATCTCATCAACAAAGTGATGGATCGAAACTTCAGCGCGGTAGCTATGGGTGAAGTTGACCTCAACAAGTGCGAGCCATGGGACCTTCCAAGTAGAGCTAAGATTGGAGAAAAGGAGTGGTACTTCTTCAGCCACAGAGAAAGAAGATACCCAACTGGAATGAGAACAAATAGAGCAACTGAATCAGGATACTGGAAGGCAACTGGAAAAGACAAAGAGATTTACAAGGGCAATAATGGAAATACTATACTTGTTGGAATGAAGAAAACCTTGGTTTTCTACAAAGGGAGAGCACCTAAAGGTGAAAAGACTAACTGG…	MNTETSNNLFLPPGFRFHPTDEEIISSYLINKVMDRNFSAVAMGEVDLNKCEPWDLPSRAKIGEKEWYFFSHRERRYPTGMRTNRATESGYWKATGKDKEIYKGNNGNTILVGMKKTLVFYKGRAPKGEKTNWVMHEFRLEGSYGYGSLKDNWVVVKVFHKDEGKKKDYSVNPQLTDGIKISTSMDTGLSCDWNNNAEISSYEVGSASHHEPLFDLDNLWS
AsNAC38	Unigene13443	ATGGGAGCCGCACCCGACATGAGTGGGGCCCAATTAATCCCGCAAGAGGAAATCGAGGTTGATAATTCGATCAGCGATTGCAGAAACTGGCCACCCGGCTTCCGATTTCATCCGACCGACGAGGAACTCGTTCTGTATTATCTTAAACGTAAGATCTGCCATCAGAAGATCAAGCTCAACATGATCGGCGTTGTTGATGTTTATAAGTGGCACCCTGATGAATTACCAGAAAAATCATTGTTGAGAAGCGGTGACAAACAATGGTTCTTCTTCAACCATAGAGACAGGAAGTATCCAAACAGTTCAAGGTCTAATCGCGCTACCGCGAATGGATATTGGAAGGCTACAGGCAAAGACCGTACCATCTCTCATAACTCGAAACCCGTTGGTAACAAGAAA…	MGAAPDMSGAQLIPQEEIEVDNSISDCRNWPPGFRFHPTDEELVLYYLKRKICHQKIKLNMIGVVDVYKWHPDELPEKSLLRSGDKQWFFFNHRDRKYPNSSRSNRATANGYWKATGKDRTISHNSKPVGNKKTIVYYHGRAPKGQRTDWVMYEYSLDEQVLINLKNVQEYFVLYKLFRKSGPGPKNGEQYGAPFREEEWDEDVVDDSHMNQTDNNLQMIENPSNNSADNELQNGDMNTEQNHDLDRMLSQVVSELDDVPLNSELYSMNNGSGILVDDSETNERALNVEPNSLPSYDLEDILLHLSNEQDVMQLPDSSSYAPNLQYQVLQGNAVRDDDFYINNFMVSSHYINEVSPEQNNAEEEYLELQDLMNSDCQVQNPDNVIYNSETNHIGDELVF…
AsNAC39	Unigene34492	ATGAGCTATCTGAGCATGATGGAGTCTACACTGCCTCCAGGTTTCAGGTTTCATCCGAGAGACGAAGAGCTTGTATGCGATTATTTAGGAAAGAAAATCAATGGTACAGATAGCTCTAGTCATGGAGGCTTGTATGAAGAGTGTCCTGCGTTGGTTTGTGTAGATTTGAACAAGTGTGAGCCATGGGATCTTCCTGGGAGCGCTTGTGTTGGAGGGAAAGAATGGTACTTCTACAGCCAAAGAGACAAGAAGTATGCAACAGGCCAACGAACAAACCGAGCCACCTTAACCGGATACTGGAAAGCCACTGGAAAAGACAAACACATTACTCAAAATGGTGTTCTTGTAGGCATGAGAAAGACACTGGTCTTCTACCAAGGAAGAGCTCCAAAAGGTTCA…	MSYLSMMESTLPPGFRFHPRDEELVCDYLGKKINGTDSSSHGGLYEECPALVCVDLNKCEPWDLPGSACVGGKEWYFYSQRDKKYATGQRTNRATLTGYWKATGKDKHITQNGVLVGMRKTLVFYQGRAPKGSKTDWVMHEFRMESFDHASNFPLHKEDWVLCRVFYKDRGMGPKAAPNYSMTNTMSYDGSMLVERYITFDGYDQVPCFSSNLLQNPTTVVERSVPVYGEQSGMECFEQLNLNQVDGNNVVISSVLNQLNGVDGKTRRDACIDGLEEGNLNLIMLS
AsNAC40	CL17514	ATGACTATCCAATCATCATCGTTATCTTCAACCCTAGCGCCAGGGTTCCGTTTCCACCCAACCGACGACGAACTCGTAAGCTACTACCTAAAACGCAAGAAATCCAACTCCCCTCTTCTTGTAGATGCGATTTCTTACATCGACCTCTACAAATACGAGCCATGGGATCTCCCATCTCTCTCCAAGCTCAAAACCCGCGATATGGAATACTACTTCTTCACCACTTTAGATCGAAAACATGATAGCCGAATCCGAACCAGCCGAAGGACTTTGGAAGGGTATTGGAAGACTACAGGGAAGGATAGGGAGGTTTATGGTGTGGGAAAGGTGGTTGTGGGGATGAAGAAGACACTGGTTTATCATTCTGGGCATGCGCCTACTGGTGCCAGGAGTAATTGG…	MTIQSSSLSSTLAPGFRFHPTDDELVSYYLKRKKSNSPLLVDAISYIDLYKYEPWDLPSLSKLKTRDMEYYFFTTLDRKHDSRIRTSRRTLEGYWKTTGKDREVYGVGKVVVGMKKTLVYHSGHAPTGARSNWVMHEYRLNSDSSSTADDPQETLVLCRIFQKNGSGPQNGAQYGAPFQEEEWADGQGLGPKANEGELNGLIHANNIEQNQALADGRGSTDIIADFDENVGSQARNPSNLELDEGVDVAEPQIADSNIKAMYTFEEQVENNSSQNDGYLELKDFHNDESFGQMGENFTNERTAVPQVDYASLYLDNADEKVNSNLFGITDPSPISYDYHSAQLVAADENNFFDALSNNFSFTEEIFDDMNNASGYDMMDDLFAYFDATENNLQNDMEIF…
AsNAC41	Unigene43063	ATGGTTAATAAATCAAGGCTCCCTGGCTTTCGATTTCACCCAACTGATGCTGAGTTGGTGTTGTACTATTTGAAACGCAAGATTCAAGGAAGACTTTCAAAAGGCCAGGCTGTTATTTCAGAAGTTGACATTTATAAGTTTGCTCCTTGGGATCTTCCAGAGAAATCTTGCCTTCAAAGCAAAGATCTTGAATGGTATTTCTTCTGCCCTCGAAATAATAAGTATTCACATGGAAACAGGACAAACCGTACTACTGGTATTGGTTACTGGAAACCAACTGGTCAGGACCGCCCTGTCATCAACAAACAGCAAACTGTAGGAAAAAAGAGAACCCTTGTTTTCCATACAGGCAAGTCACCAGATGGCAATAGGACCGATTGGGTTATGCACGAGTTCAGG…	MVNKSRLPGFRFHPTDAELVLYYLKRKIQGRLSKGQAVISEVDIYKFAPWDLPEKSCLQSKDLEWYFFCPRNNKYSHGNRTNRTTGIGYWKPTGQDRPVINKQQTVGKKRTLVFHTGKSPDGNRTDWVMHEFRIENSDELANTGFKQDAYVLCKVFEKSGQGPRTGEQYGAPFDEEDWDDEVDLDVSNVSSLPLALVINSEPIQSVAPQADELNSMHHVQNSSLIQPSSVGAKTSLQAHFEVGESSRARELPSTQCNVPPSSSDGVSLGLLTQENVHLVSEYQVPGSALPLENSIQYADLDFDWGNLGDLDTSIHDLMEPDDGFPVLEVLSYLDNQELQPSAECANGDYLSVDDLASENQANGMEQPPIPNVQGSSNITFGNDCYDCIVNSLLTTSPQH…
AsNAC42	CL13253	ATGGAGTTACCACCTGGGTTTCGTTTTCATCCTACAGACGAAGAGTTGATAACCCATTACCTCTGTAAGAAAATTCATGATGCCAACTTCACTGCGACTGCTATGGGTGAAGTAGATCTCAACAAATGCGAGCCCTGGGATTTACCATGGAAGGCGAAAATGGGAGGAAAAGAGTGGTATTTCTTCTCTGTAAAGGACAGGAAGTACCCGACAGGTTTGAGAACAAATAGAGCAACTGAATCTGGCTACTGGAAGGCAACTGGTAAAGATAAGGAGATTTTCAGGAATAAAGTGCTGATAGGAATGAAGAAAACTCTTGTGTTTTACAAAGGTCGTGCGCCCAAAGGGGAGAAGACGGACTGGGTTATGCATGAGTTCCGGCTAGACGGCAAGTACTCC…	MELPPGFRFHPTDEELITHYLCKKIHDANFTATAMGEVDLNKCEPWDLPWKAKMGGKEWYFFSVKDRKYPTGLRTNRATESGYWKATGKDKEIFRNKVLIGMKKTLVFYKGRAPKGEKTDWVMHEFRLDGKYSIYNLPKTASKNEWVICRVFKKANIIGGCPGGAPPMQATITADYDVRASSVPTMGEAHVTCFSNFNSVHELDDHQKRLADHDCYTNNNLGNIPSMQQCYYNPNVINGSLTQLLWADSIVHGMDNFCKTGNNHMLSGNNSHETGIYE
AsNAC43	Unigene83480	ATGCCTAATTGGAGCAACAATATTTCTTCTTCTTCTTCGACTCTTGCAAGTAAATCGGAGTCGGGATCAGCTAAACCATGCCCTAATTGTGGTCATAAAATCCAAGGAGTACAGGAAGCTACAGCAACAATTCATGATTTGCCTGGTTTGCCGGCTGGTGTGAAGTTTGATCCCAGTGATCAGGAACTGCTAGAACATCTAGAGGGGAAGGCACAGCCTGATTTGAAGAAGCATCATCCTCTTATTGATGAATTTATTCCCACTTTGGAAGGTGAAAATGGGATTTGTTATACTCATCCTGAAAAACTTCCAGGTGTTAAAAGAGACGGCCAAATCCGACATTTCTTCCACCGACCATCAAAGGCATACACAACCGGAACCCGAAAGCGTCGTAAAGTG…	MPNWSNNISSSSSTLASKSESGSAKPCPNCGHKIQGVQEATATIHDLPGLPAGVKFDPSDQELLEHLEGKAQPDLKKHHPLIDEFIPTLEGENGICYTHPEKLPGVKRDGQIRHFFHRPSKAYTTGTRKRRKVNTDIHGGETRWHKTGKTRPVLISGKLKGYKKILVLYTNYGKQKKPEKTSWVMHQYHLGSNEEEKDGELVVSKVFYQTQPRQCGSGPKEKNVVSGGGGSVNLVDCYGSPIIERYGGGGHGFGVHAAAGSAYIS
AsNAC44	CL5657	ATGGATATGATAAATTCACAGTTAGTACCCCCTGGTTTCCGTTTCTATCCTACTGATCAAGAACTTGTAGGCTACTACTTGAGAAAGAAAGTTGATTCGAAAAGGATTGACCTTAATGTCATCAAAGATGTTGATTTGTACAAGATTGAACCATGGGATCTTCAAGAACTATGTCAGATAAGCGCTGAAGAACAGACTGAGTGGCACTTCTTTAGCCACAAAGACAAGAAGTATCCAACTGGAACTCGCACAAATAGAGCAACAAAAACTGGATTCTGGAAAGCAACAGGAAGAGATAAACCAATATTTTTGAAGCACAATTTGATTGGCATGAGGAAGACATTAGTCTACTACGTTGGTAGAGCTCCAAATGGACAGAAGACAGATTGGATAATGCAT…	MDMINSQLVPPGFRFYPTDQELVGYYLRKKVDSKRIDLNVIKDVDLYKIEPWDLQELCQISAEEQTEWHFFSHKDKKYPTGTRTNRATKTGFWKATGRDKPIFLKHNLIGMRKTLVYYVGRAPNGQKTDWIMHEYRLETNEYGIPQEEGWVVCKAFKKKVPVLRKHDQHADSSQYLSDERLIFNLIPEFDLHNSKPSSDNYTFISDYPFESENIVDQMLSSDVTDWRELDKFVASQLSHDDTHLSYAPASAINLAMNM
AsNAC45	Unigene10665	ATGCGTGATATCACAATTGCTGAAGCAAGCATCATGAGTAGTAACAGTAGAGATGACCATGAGCATGATCTTGTGATGCCTGGTTTTAGATTCCATCCAACCGAAGAAGAGTTGATTGAGTTTTATCTTCGGAGAAAAGTTGAAGGCAAAAGGTTCAATGTTGAGCTCATCACTTTTCTTGATTTGTATCGATATGATCCTTGGGAACTGCCAGCATTAGCAGCCATTGGTGAGAAAGAATGGTTCTTTTATGTACCAAGGGACCGAAAGTACCGAAATGGAGATAGGCCAAACCGTGTAACTACATCCGGATATTGGAAGGCAACGGGAGCCGATAGAATGATACGAGGTGAAGATTCTAGACCCATTGGCCTAAAAAAGACACTTGTGTTCTATTCA…	MRDITIAEASIMSSNSRDDHEHDLVMPGFRFHPTEEELIEFYLRRKVEGKRFNVELITFLDLYRYDPWELPALAAIGEKEWFFYVPRDRKYRNGDRPNRVTTSGYWKATGADRMIRGEDSRPIGLKKTLVFYSGKAPKGIRSSWIMNEYRLPHSETTDKSQKAEISLCRVYKRAGVEDHLHSLPNSKASSSLNAELPQTLAPIVGDSSSSSQSSMDKKTTTNLFHATTTTNSVEEVGTTLLTQPKNTNGTLTSLLAPNTFANYMDHNNAVMSTSIDQLLVNPLPLVQPQLLPFGIADKLWDWNLLPESGRDHYSNFK
AsNAC46	CL17458	ATGGGATTAAGATATGTTGAATCGAGGTTACCACCAGGCTTTAGATTTTTTCCGAGCGATGAAGAGTTAGTTTGTCACTATCTTCATAAGAAAGTTACCCATTTAGCAGTGGAAGAGGAAACTATGGTTGAAATAGATTTACATACATGTGAGCCATGGGAACTGCCTGAGGTGGCCAAGCTGAATGTGAATGAATGGTATTTCTTCAGTTTCAGAGACAGAAAGTATGCAACTGGATCGCGTACAAACCGTGCAACAAAATCTGGGTATTGGAAAGCAACAGGAAAAGATCAAACGATCTACAATCCATCTTCAAGGAATGAGATTATTGGGATGAGAAAGACGTTGGTCTTCTATAGTGGAAGAGCTCCTAATGGGATTAAATCCAGTTGGGTCATG…	MGLRYVESRLPPGFRFFPSDEELVCHYLHKKVTHLAVEEETMVEIDLHTCEPWELPEVAKLNVNEWYFFSFRDRKYATGSRTNRATKSGYWKATGKDQTIYNPSSRNEIIGMRKTLVFYSGRAPNGIKSSWVMHEFRLENSHSLPKEDWVLCRIFNKRKEGEGSINMSSSSPLRSRDCPVEGRMYRHAGPLRSDDDHNSYLCPTHESIDDFNDMSNSMSFNIPQAEIEDFGFLMDMGL
