# Supplementary material for: Transcriptome-wide identification of NAC (no apical meristem/Arabidopsis transcription activation factor/cup-shaped cotyledon) transcription factors potentially involved in salt stress response in garlic
Source: PeerJ. 2022 Dec 19;10:e14602. doi: 10.7717/peerj.14602 (PMC9774012; doi:10.7717/peerj.14602)
Supplement: Supplemental Information 2 [file peerj-10-14602-s002.xlsx]

## Sheet: expression
Table S2. Raw data of examined genes by qRT-PCR in garlic samples under salt stress
		AsNAC1	AsNAC7	AsNAC9	AsNAC11	AsNAC17	AsNAC18	AsNAC19	AsNAC20	AsNAC25	AsNAC27	AsNAC29	AsACTIN
	0h	31.67	31.1	36.47	33.05	31.32	31.18	34.64	35.44	35.16	31.99	36.17	26.14
		31.32	31.73	36.59	33.34	31.4	30.64	33.3	35.17	34.39	31.63	35.95	26.46
		31.22	31.7	33.38	33.18	30.88	30.87	34.61	36.29	34.84	31.33	36.1	26.07
	1h	31.44	30.68	34.64	32.3	31.11	29.59	33.45	35.17	32.98	31.08	33.11	25.19
		31.41	30.28	34.39	34.7	31.57	30.16	33.94	35.22	33.83	31.89	33.49	24.45
Clove		32.02	30.24	35.22	32.57	31.73	29.86	33.82	34.85	32.82	31.46	33.84	25.76
	4h	31.08	29.96	33.63	30.5	30.12	30.51	33.91	31.05	31.39	28.85	35.22	24.21
		30.84	30.54	32.52	31.16	30.35	30.07	33.05	31.73	31.1	28.93	N/A	24.21
		30.9	30.68	33.43	31.48	30.1	30.27	33.64	31.22	31.12	29.32	35.42	24.48
	12h	28.77	29.01	32.72	29.16	29.25	28.31	34.39	30.37	32.21	29.29	34.94	23.77
		28.28	30.51	32.96	29.67	30.22	28.45	35.42	30.97	32.82	29.45	34.74	24
		29.1	30.57	N/A	30.31	29.46	28.68	34.71	34.45	33.17	28.31	34.4	24.24
	0h	31.19	32.75	32.05	35.12	33.51	31.21	34.01	34.16	34.82	33.22	35.96	25.6
		30.6	32	32.76	34.21	33.5	31.54	34.71	34.12	34.81	33.41	35.73	25.76
		30.8	32.83	29.66	34.25	33.25	31.28	35.63	33.54	34.33	34.92	36.14	25.21
	1h	28.97	31.11	35.09	33.77	30.05	28.21	32.12	32.76	32.95	31.37	36.19	24.94
		29.37	31.29	35.11	34.48	30.4	28.38	32.54	32.05	33.56	31.98	36.28	25.08
Root		28.84	30.91	35.16	33.09	30.81	28.18	32.32	32.85	34.01	32.62	36.37	24.88
	4h	26.81	30.35	35.42	33.53	30.9	29.01	32.6	32.73	34.93	31.94	35.76	24.59
		27.28	30.15	34.11	33.43	32.05	29.36	33.18	33.33	33.5	32.34	36.04	25.25
		27.19	29.88	34.56	32.91	32	28.86	33.62	33.48	33.52	32.05	35.62	25.12
	12h	26.26	31.13	33.39	33.24	32.86	27.73	34.12	31.83	34.19	33.01	36.47	25.67
		26.93	31.29	33.41	34.35	33.16	28.13	34.56	32.35	34.31	33.49	36.34	25.78
		26.54	31.64	35.48	33.2	32.53	28.21	34.7	32.59	34.83	32.85	39.9	25.8
	0h	32.92	29.83	33.8	34	30.1	34.4	36.42	33.44	34.31	31.77	36.03	25.4
		32.66	31.6	30.13	34.48	29.24	34.13	35.98	33.45	34.11	31.37	35.97	25.43
		32.27	31.31	33.77	32.48	29.99	31.19	N/A	33.3	33.69	30.74	35.92	25.27
	1h	30.27	28.1	32.52	31.37	31.39	31.77	33.9	32.54	28.84	29.9	35.74	24.46
		30.69	28.16	32.94	31.34	31.11	32.01	32.34	32.01	28.98	29.41	36.01	24.57
Leaf		30.59	27.96	33.1	32.38	31.14	31.68	33.12	32.45	28.68	29.87	35.3	24.63
	4h	30.41	31.71	32.66	34.28	32.1	32.6	39.31	35.44	35.32	32.51	35.89	26.56
		30.79	31.79	35.08	35.87	32.51	36.01	34.87	36.47	34.06	32.11	35.99	27.2
		30.61	32.61	35.64	35.28	31.97	32.32	34.21	35.05	34.43	34.17	36	26.28
	12h	30.09	31.31	33.6	34.5	31.78	31.87	35.06	34.7	32.63	34.45	35.74	27.01
		30.15	31.49	33.95	34.39	31.83	32.73	35.43	34.7	30.99	32.83	36.07	27.21
		30.7	31.98	34.84	34.56	33	32.61	N/A	33.87	32.47	32.63	35.6	27.18
